# Supplementary material for: Molecular Detection of Mycobacterium leprae and the Process of Infection and Illness in Contacts of Leprosy Patients: A Systematic Review
Source: Trop Med Infect Dis. 2025 Jan 23;10(2):32. doi: 10.3390/tropicalmed10020032 (PMC11860987; doi:10.3390/tropicalmed10020032)
Supplement: Supplementary file 1 [file tropicalmed-10-00032-s001.zip]

Archive with 1 entries (1 files):
- tropicalmed-3296835-supplementary.pdf
